# Supplementary material for: CSA: A high-throughput chromosome-scale assembly pipeline for vertebrate genomes
Source: Gigascience. 2020 May 25;9(5):giaa034. doi: 10.1093/gigascience/giaa034 (PMC7247394; doi:10.1093/gigascience/giaa034)
Supplement: giaa034_Supplemental_Files [file giaa034_supplemental_files.zip]

Archive with 3 entries (3 files):
- CSA-Eval table_version7.xlsx
- CSA-Figures_HiRes_R2.pptx
- CSA2.6-DOWNLOAD.pdf
