# Supplementary material for: CSA: A high-throughput chromosome-scale assembly pipeline for vertebrate genomes
Source: Gigascience. 2020 May 25;9(5):giaa034. doi: 10.1093/gigascience/giaa034 (PMC7247394; doi:10.1093/gigascience/giaa034)
Supplement: giaa034_Supplemental_Files [file giaa034_supplemental_files.zip › CSA-Eval table_version7.xlsx]

## Sheet: Table1
	organism (assembly)	assembly strategy	total assembled bp length without gaps [bp]	contig N50 length	% bp placed in top n scaffolds	structural discrepancies in scaffolds vs. reference	structural discrepancies in contigs vs. reference	assembly time frame
	Homo sapiens (GRCh38) REFERENCE	clone based, extensive manual curation	2937639113	50761348	98,64% (n=23)	-	-	years
	Homo sapiens (GCA_003634875.1)	SMRT + Hi-C	2893114812	26292878	97,82% (n=23)	f:25; t:58; i:14	f:5; t:0; i:4	days/weeks
	Homo sapiens (CSA)	SMRT + diverged genome 10-20Mya (P.abelii)	2849099702	29334513	93,80% (n=23)	f:0; t:58; i:8	f:0; t:4; i:6	hours/days
	Homo sapiens (CSA) (see benchmark scenario 6)	ONT ULRs + diverged genome 10-20Mya (P.abelii)	2884341430	45943940	92,90% (n=23)	f:2; t:53; i:8	f:1; t:5; i:6	hours/days
	Taeniopygia guttata (VGP) REFERENCE	SMRT + Optical map + Hi-C + curation	1054772052	11998827	98,98% (n=40)	-	-	days/weeks
	Taeniopygia guttata (CSA)	SMRT + diverged genome 65Mya (C.anas)	1096370479	18882724	92,13% (n=40)	f:1; t:33; i:20	f:0; t:1; i:6	hours
	Siniperca chuatsi (sinChu7) REFERENCE	SMRT + high density linkage map + curation	753983610	12191788	96,68% (n=24)	-	-	days/weeks
	Siniperca chuatsi (CSA)	SMRT + diverged genome 65Mya (P. flavescens)	721014191	16688192	94,73% (n=24)	f:1; t:13; i:16	f:0; t:0; i:5	hours
	Perca fluviatilis (PFLU1.1) REFERENCE	ONT + Hi-C + curation	950435818	2593362	99,00% (n=24)	-	-	days/weeks
	Perca fluviatilis (CSA)	ONT + diverged genomes 10-20Mya and 65Mya (P. flavescens + S. chuatsi)	928809152	7745610	93,79% (n=24)	f:0; t:19; i:15	f:0; t:0; i:3	hours

## Sheet: suppl. 1
	vertebrate clade	Mammalia	Aves	Teleostei
CSA setup	species	Homo sapiens	Taeniopygia guttata	Siniperca chuatsi
	species haploid chr count=n	23	40	24
	input data type: seq. coverage; N50 read length	SMRT: 60-fold; N50:20 kb	SMRT: 96-fold; N50:19 kb	SMRT: 50-fold; N50:12 kb
	benchmark scenario	best case	best case	best case
	reference	H.sapiens GRCh38	T.guttata	S. chuatsi
	reference divergence time	0	0	0
	reference haploid chr count	23	~40	24
CSA step1	total contig length	2846783372	1099596476	721123858
	contig N50	15637873	17162677	11615497
	max. contig length	103078150	65902548	30768821
CSA step2	placed in top n chr	0.974385	0.939859	0.98405
	scaffold N50	151200468	71399975	30139544
	max. scaffold length	234201754	151322278	38172652
CSA step3	total contig length	2849859767	1096751084	721496232
	contig N50	25894807	26171859	13428662
	max. contig length	109927675	72222397	30765277
CSA final	total scaffold length	2866335788	1099655660	726281108
	total contig length	2849495757	1096712419	715472342
	placed in top n chr	0.975006	0.942401	0.993309
	scaffold N50	150569357	71372070	30013467
	contig N50	25894807	27655297	16495661
	max. scaffold length	233785065	151378290	38160875
	max. contig length	109927675	72222397	30765277
	runtime server (80 threads E7-8890v4@2.20GHz)	16h	5h:45m	2h:30m
	contig N50 improvement over CSA step1 [x-fold]	1.6559	1.61136	1.42014
	contig N50 impr. over best published SMRT assembly [x-fold]	0.98486	2.30483	1.35301
Errors scf	fusions; intra-chr. translocations; inversions (blocks >300kbp)	f:0; t:6; i:2;	f:0; t:1; i:4	f:0(1); t:1; i:5(6)
Errors ctg		f:0; t:2; i:0	f:0; t:1; i:4	f:0(1); t:0; i:3(4)

## Sheet: suppl. 2
	vertebrate clade	Mammalia	Mammalia	Mammalia	Mammalia	Aves	Aves	Aves	Teleostei	Teleostei
CSA setup	species	Homo sapiens	Homo sapiens	Homo sapiens	Homo sapiens	Taeniopygia guttata	Taeniopygia guttata	Taeniopygia guttata	Siniperca chuatsi	Siniperca chuatsi
	species haploid chr count=n	23	23	23	23	40	40	40	24	24
	input data type: seq. coverage; N50 read length	SMRT: 60-fold; N50:20 kb	SMRT: 60-fold; N50:20 kb	SMRT: 60-fold; N50:20 kb	SMRT: 60-fold; N50:20 kb	SMRT: 96-fold; N50:19 kb	SMRT: 96-fold; N50:19 kb	SMRT: 96-fold; N50:19 kb	SMRT: 50-fold; N50:12 kb	SMRT: 50-fold; N50:12 kb
	benchmark scenario	diverged ref.	diverged ref.	diverged ref.	diverged ref.	diverged reference	diverged reference	diverged draft assembly	diverged reference	draft contig reference
	reference	P. abelii	C. jacchus	L. canadensis	O. anatinus	C. anna	G. gallus	A. mississipiensis	P. flavescens	P. fluviatilis (CSA step1 contigs; N50: 2.8Mbp)
	reference divergence time	15.76	42.9	94	180	65	80	240	65	65
	reference haploid chr count	24	22	19	27	>40	~39	16	24	24
CSA step1	total contig length	2846783372	2846783372	2846783372	2846783372	1099596476	1099596476	1099596476	721123858	721123858
	contig N50	15637873	15637873	15637873	15637873	17162677	17162677	17162677	11615497	11615497
	max. contig length	103078150	103078150	103078150	103078150	65902548	65902548	65902548	30768821	30768821
CSA step2	placed in top n chr	0.937584	0.959993	0.958344	0.925114	0.920396	0.927683	0.904755	0.939216	0.760366
	scaffold N50	128353462	129800600	167706686	127367631	55664037	74226408	53874258	29495621	22961239
	max. scaffold length	219829795	210205854	392920739	307297870	146901896	186662268	115106231	38170751	36597929
CSA step3	total contig length	2849302170	2848630351	2848648159	2849085066	1096419901	1096584403	1096413559	721051678	720977241
	contig N50	25506235	24655207	25316480	24550351	18624647	19226526	18624651	14142781	13428662
	max. contig length	106332896	106583100	104396992	108663965	65887603	65887602	65887602	30764502	30764502
CSA final	total scaffold length	2858013933	2856072174	2856023627	2857274643	1097447182	1097814908	1098232426	724064917	721968017
	total contig length	2849099702	2848553253	2848553748	2849048046	1096370479	1096530772	1096361835	721014191	720954856
	placed in top n chr	0.938437	0.960749	0.960958	0.916191	0.921269	0.931086	0.905557	0.947304	0.772635
	scaffold N50	127999133	129879741	167642951	127324216	55672797	74887648	53831915	29407777	23439636
	contig N50	29334513	24749570	28128276	25651180	18882724	19248331	19226897	16688192	16688192
	max. scaffold length	219825495	210340950	393325976	307230484	146917470	186491133	114959208	38156639	36593613
	max. contig length	109935533	106583100	104396992	108663965	65887603	65887602	65887602	35806844	35807018
	runtime server (80 threads E7-8890v4@2.20GHz)	15h30m	13h:30m	13h	12h:40m	5h:41m	5h:46m	5h:52m	2h:30m	2h:20m
	contig N50 improvement over CSA step1 [x-fold]	1.87586	1.58267	1.79873	1.64032	1.10022	1.12152	1.12027	1.43672	1.43672
	contig N50 impr. over best published SMRT assembly [x-fold]	1.11568	0.941303	1.06981	0.975594	1.57371	1.60418	1.6024	1.36881	1.36881
Errors scf	fusions; intra-chr. translocations; inversions (blocks >300kbp)	f:0; t:58; i:8	f:11; t:72; i:12	f:15; t:78; i:12	f:47; t:87; i:23	f:1; t:33; i:20	f:2; t:26; i:20	f:2; t:22; i:18	f:1(2); t:13; i:16(17)	f:0(1); t:2; i:9(10)
Errors ctg		f:0; t:4; i:6	f:0; t:4; i:7	f:0; t:5; i:10	f:1; t:5; i:12	f:0; t:1; i:6	f:0; t:1; i:8	f:0; t:1; i:6	f:0(1); t:0; i:5(6)	f:0(1); t:0; i:5(6)

## Sheet: suppl. 3
	vertebrate clade	Teleostei	Teleostei	Teleostei	Teleostei
CSA setup	species	Perca fluviatilis	Perca fluviatilis	Perca fluviatilis	Perca fluviatilis
	species haploid chr count=n	24	24	24	24
	input data type: seq. coverage; N50 read length	ONT: 67-fold; N50: 12 kb	ONT: 67-fold; N50: 12 kb	ONT: 67-fold; N50: 12 kb	ONT: 67-fold; N50: 12 kb
	benchmark scenario	best case	10X genomics + two diverged references	two diverged references	diverged reference
	reference	Perca fluviatilis HiC	10X P.fluviatilis; P. flavescens; S.chuatsi	P. flavescens; S.chuatsi	S.chuatsi
	reference divergence time	0	0,0; 10-20; 65;	10-20; 65;	65
	reference haploid chr count	24	24	24	24
CSA step1	total contig length	929045493	929045493	929045493	929045493
	contig N50	2816703	2816703	2816703	2816703
	max. contig length	15906396	15906396	15906396	15906396
CSA step2	placed in top n chr	0.958898	0.938922	0.931046	0.861218
	scaffold N50	38622337	37697155	37043440	33865843
	max. scaffold length	47653006	47519747	46927054	46802501
CSA step3	total contig length	929510545	929018531	929069033	928502336
	contig N50	5237589	4684879	5007526	4699930
	max. contig length	24199483	24200308	24198405	24792848
CSA final	total scaffold length	944861078	943065049	942130566	936090143
	total contig length	929241819	928740496	928809152	928301535
	placed in top n chr	0.961458	0.942841	0.937897	0.863365
	scaffold N50	38362302	37309771	36955123	33805383
	contig N50	7574134	8008293	7745610	7050314
	max. scaffold length	47026637	46017986	46666870	46417396
	max. contig length	27361245	27581946	27582002	27361483
	runtime server (80 threads E7-8890v4@2.20GHz)	5h:02m	5h:30m	5h:15m	5h:15m
	contig N50 improvement over CSA step1 [x-fold]	2.68901	2.84314	2.74989	2.50304
	contig N50 impr. over best published ONT assembly [x-fold]	2.92058	3.088	2.98671	2.7186
Errors scf	fusions; intra-chr. translocations; inversions (blocks >300kbp)	f:0; t:0; i:3	f:0; t:12; i:13	f:0; t:19; i:15	f:0; t:57; i:16
Errors ctg		f:0; t:0; i:1	f:0; t:0; i:4	f:0; t:0; i:3	f:0; t:0; i:4

## Sheet: suppl. 4a
	vertebrate clade	Mammalia	Mammalia	Mammalia	Mammalia	Mammalia
CSA setup	species	Homo sapiens	Homo sapiens	Homo sapiens	Homo sapiens	Homo sapiens
	species haploid chr count=n	23	23	23	23	23
	input data type: seq. coverage; N50 read length	SMRT: 60-fold; N50:20 kb	SMRT: 40-fold; N50:20 kb	SMRT: 30-fold; N50:20 kb	SMRT: 20-fold; N50:20 kb	SMRT: 15-fold; N50:20 kb
	benchmark scenario	best case	lower coverage	lower coverage	lower coverage	lower coverage
	reference	H.sapiens GRCh38	H.sapiens GRCh38	H.sapiens GRCh38	H.sapiens GRCh38	H.sapiens GRCh38
	reference divergence time	0	0	0	0	0
	reference haploid chr count	23	23	23	23	23
CSA step1	total contig length	2846783372	2840640553	2841463516	2847406287	2826278103
	contig N50	15637873	16341163	12497249	4383406	1299535
	max. contig length	103078150	88948008	82332068	27279889	11252181
CSA step2	placed in top n chr	0.974385	0.975992	0.979577	0.96846	0.967988
	scaffold N50	151200468	151424426	151231434	142490860	143351851
	max. scaffold length	234201754	235703142	234220726	235695545	236751258
CSA step3	total contig length	2849859767	2843263701	2841991360	2851115509	2847893417
	contig N50	25894807	25692063	24108925	13125096	4226428
	max. contig length	109927675	94304511	105741764	77076239	23200772
CSA final	total scaffold length	2866335788	2857919940	2858673516	2869385805	2879298236
	total contig length	2849495757	2842762436	2841530625	2850195964	2846708724
	placed in top n chr	0.975006	0.976553	0.979554	0.97003	0.968257
	scaffold N50	150569357	150914039	151221074	142388744	143182554
	contig N50	25894807	29383620	26652963	16727580	5840632
	max. scaffold length	233785065	235400774	233997714	235967303	236759292
	max. contig length	109927675	94304511	105741764	110922859	36670033
	runtime server (80 threads E7-8890v4@2.20GHz)	16:00h	11h:26m	10h:45	7h:49m	7h:04m
	contig N50 improvement over CSA step1 [x-fold]	1.6559	1.79814	2.13271	3.81611	4.4944
	contig N50 impr. over best published SMRT assembly [x-fold]	0.98486	1.11755	1.0137	0.636202	0.222137
Errors scf	fusions; intra-chr. translocations; inversions (blocks >300kbp)	f:0; t:6; i:2	f:0; t:14; i:1	f:0; t:6; i:0	f:2; t:14; i:2	f:4; t:7; i:1
Errors ctg		f:0; t:2; i:0	f:0; t:1; i:3	f:0; t:0; i:0	f:2; t:4; i:3	f:2; t:4; i:3

## Sheet: suppl. 4b
	vertebrate clade	Mammalia	Mammalia	Mammalia	Mammalia	Mammalia
CSA setup	species	Homo sapiens	Homo sapiens	Homo sapiens	Homo sapiens	Homo sapiens
	species haploid chr count=n	23	23	23	23	23
	input data type: seq. coverage; N50 read length	SMRT: 60-fold; N50:20 kb	SMRT: 40-fold; N50:20 kb	SMRT: 30-fold; N50:20 kb	SMRT: 20-fold; N50:20 kb	SMRT: 15-fold; N50:20 kb
	benchmark scenario	diverged ref	lower coverage / div.ref	lower coverage / div.ref	lower coverage / div.ref	lower coverage / div.ref
	reference	P. abelii	P. abelii	P. abelii	P. abelii	P. abelii
	reference divergence time	15.76	15.76	15.76	15.76	15.76
	reference haploid chr count	24	24	24	24	24
CSA step1	total contig length	2846783372	2840640553	2841463516	2847406287	2826278103
	contig N50	15637873	16341163	12497249	4383406	1299535
	max. contig length	103078150	88948008	82332068	27279889	11252181
CSA step2	placed in top n chr	0.937584	0.951701	0.953266	0.942879	0.943992
	scaffold N50	128353462	130971511	131070274	131625032	132314504
	max. scaffold length	219829795	218626822	220361819	222667500	246425011
CSA step3	total contig length	2849302170	2843047974	2841357350	2850745354	2846782940
	contig N50	25506235	25690650	19077358	12527629	4187987
	max. contig length	106332896	110075087	105740926	77028376	29369898
CSA final	total scaffold length	2858013933	2851752214	2850589323	2861981207	2873174020
	total contig length	2849099702	2842870217	2841215149	2850328062	2845954290
	placed in top n chr	0.938437	0.953449	0.954518	0.941653	0.945217
	scaffold N50	127999133	130814023	130998612	131456531	132067157
	contig N50	29334513	25696829	25502124	16322611	5493827
	max. scaffold length	219825495	218621187	219807659	222045937	244800533
	max. contig length	109935533	110075087	105740926	110874709	41099382
	runtime server (80 threads E7-8890v4@2.20GHz)	15h30m	15h:03m	13h:28m	12h:41m	12h:15m
	contig N50 improvement over CSA step1 [x-fold]	1.87586	1.57252	2.04062	3.72373	4.22753
	contig N50 impr. over best published SMRT assembly [x-fold]	1.11568	0.97733	0.969925	0.6208	0.208947
Errors scf	fusions; intra-chr. translocations; inversions (blocks >300kbp)	f:0; t:58; i:8	f:1; t:56; i:12	f:0; t:65; i:8	f:6; t:68; i:7	f:4; t:67; i:13
Errors ctg		f:0; t:4; i:6	f:0; t:5; i:11	f:0; t:8; i:7	f:4; t:8; i:8	f:2; t:6; i:6

## Sheet: suppl. 5
	vertebrate clade	Mammalia	Mammalia
CSA setup	species	Homo sapiens	Homo sapiens
	species haploid chr count=n	23	23
	input data type: seq. coverage; N50 read length	ONT: 50-fold; N50:70 kb	ONT: 50-fold; N50:70 kb
	benchmark scenario	best case	diverged reference
	reference	H. sapiens	P. abelii
	reference divergence time	0	15.76
	reference haploid chr count	23	24
CSA step1	total contig length	2890906026	2890906026
	contig N50	38151541	38151541
	max. contig length	109306044	109306044
CSA step2	placed in top n chr	0.965805	0.911993
	scaffold N50	150526033	126341499
	max. scaffold length	235656620	220727909
CSA step3	total contig length	2883898281	2884552645
	contig N50	39712896	39524723
	max. contig length	109194274	109206036
CSA final	total scaffold length	2891827299	2888829127
	total contig length	2883411943	2884341430
	placed in top n chr	0.966893	0.929
	scaffold N50	150158625	128460016
	contig N50	48445356	45943940
	max. scaffold length	236106895	219961958
	max. contig length	109194274	118964814
	runtime server (80 threads E7-8890v4@2.20GHz)	23h:43m
	contig N50 improvement over CSA step1 [x-fold]	1.26981	1.20425
	contig N50 impr. over best published SMRT assembly [x-fold]	1.84253	1.74739
Errors scf	fusions; intra-chr. translocations; inversions (blocks >300kbp)	f:0; t:9; i:2	f:2; t:53; i:8
Errors ctg		f:0; t:0; i:2	f:1; t:5; i:6
